# Supplementary material for: Batrachochytrium salamandrivorans not detected in U.S. survey of pet salamanders
Source: Sci Rep. 2017 Oct 13;7:13132. doi: 10.1038/s41598-017-13500-2 (PMC5640657; doi:10.1038/s41598-017-13500-2)
Supplement: Supplementary file 2 — Supplementary Table S2 [file 41598_2017_13500_MOESM2_ESM.xlsx]

## Sheet: Live Import T or P 2015-2016 
Control Number	Species Code	Genus	Species	Subspecies	Specific Name	Generic Name	Wildlf Desc	Wildlf Cat	Qty	Unit	Value	Ctry Org	Ctry IE	Purp	Src	Act	Dp Cd	Disp Date	Ship Date	I E	Pt Cd	US IE Redacted	Foreign Redacted																							Control Number	Species Code	Genus	Species
2015593782	CYOR	CYNOPS	ORIENTALIS		CHINESE DWARF	NEWT	LIV	AMP	375	NO	122	HK	HK	T	C	C	C	2015-01-04	2015-01-03	I	LA	Exemptions 6 and 7(C)	UNION TROPICAL FISH FARM																							2015593782	CNEW	CYNOPS	CYANURUS
2015593782	CNEW	CYNOPS	CYANURUS		CYAN	NEWT	LIV	AMP	50	NO	93	HK	HK	T	C	C	C	2015-01-04	2015-01-03	I	LA	Exemptions 6 and 7(C)	UNION TROPICAL FISH FARM																							2015593782	CYOR	CYNOPS	ORIENTALIS
2015593814	CNP?	CYNOPS	SPECIES		FIREBELLY	NEWT	LIV	AMP	880	NO	167	CN	HK	T	W	C	C	2015-01-04	2015-01-04	I	LA	AQUA-NAUTIC SPECIALIST	SHENZHEN WALTZ TRADE CO LTD																							2015595798	CYPY	CYNOPS	PYRRHOGASTER
2015595798	CYPY	CYNOPS	PYRRHOGASTER		JAPANESE FIREBELLY	NEWT	LIV	AMP	135	NO	108	HK	HK	T	C	C	C	2015-01-07	2015-01-04	I	NY	Exemptions 6 and 7(C)	UNION TROPICAL FISH FARM																							2015593814	CNP?	CYNOPS	SPECIES
2015597396	CYOR	CYNOPS	ORIENTALIS		CHINESE DWARF	NEWT	LIV	AMP	375	NO	122	HK	HK	T	C	C	C	2015-01-11	2015-01-10	I	LA	Exemptions 6 and 7(C)	UNION TROPICAL FISH FARM																							2015597396	CYOR	CYNOPS	ORIENTALIS
2015597396	PACB	PACHYTRITON	BREVIPES		TSITOU	NEWT	LIV	AMP	100	NO	120	HK	HK	T	C	C	C	2015-01-11	2015-01-10	I	LA	Exemptions 6 and 7(C)	UNION TROPICAL FISH FARM																							2015597396	PACB	PACHYTRITON	BREVIPES
2015597434	CNP?	CYNOPS	SPECIES		FIREBELLY	NEWT	LIV	AMP	880	NO	141	CN	HK	T	W	C	C	2015-01-11	2015-01-11	I	LA	AQUA-NAUTIC SPECIALIST	SHENZHEN WALTZ TRADE CO LTD																							2015597440	CYOR	CYNOPS	ORIENTALIS
2015597440	CYOR	CYNOPS	ORIENTALIS		CHINESE DWARF	NEWT	LIV	AMP	400	NO	480	SG	SG	T	C	C	C	2015-01-11	2015-01-11	I	LA	PET-SIAM INTERNATIONAL	OLYMPIA AQUARIUM																							2015607120	CYPY	CYNOPS	PYRRHOGASTER
2015599608	NRR?	NEURERGUS	SPECIES			NEWT	LIV	AMP	20	NO	401	FR	FR	T	C	C	C	2015-01-14	2015-01-13	I	MI	TWO AMIGOS IMPORTS INC	LA FERME TROPICALE																							2015597434	CNP?	CYNOPS	SPECIES
2015599608	PLWA	PLEURODELES	WALTL		IBERIAN RIBBED	NEWT	LIV	AMP	20	NO	118	FR	FR	T	C	C	C	2015-01-14	2015-01-13	I	MI	TWO AMIGOS IMPORTS INC	LA FERME TROPICALE																							2015607120	PACB	PACHYTRITON	BREVIPES
2015601333	CYOR	CYNOPS	ORIENTALIS		CHINESE DWARF	NEWT	LIV	AMP	550	NO	205	HK	HK	T	C	C	C	2015-01-18	2015-01-17	I	LA	Exemptions 6 and 7(C)	UNION TROPICAL FISH FARM																							2015599608	NRR?	NEURERGUS	SPECIES
2015601333	CNEW	CYNOPS	CYANURUS		CYAN	NEWT	LIV	AMP	50	NO	93	HK	HK	T	C	C	C	2015-01-18	2015-01-17	I	LA	Exemptions 6 and 7(C)	UNION TROPICAL FISH FARM																							2015599608	PLWA	PLEURODELES	WALTL
2015601355	CYOR	CYNOPS	ORIENTALIS		CHINESE DWARF	NEWT	LIV	AMP	75	NO	75	SG	SG	T	C	C	C	2015-01-18	2015-01-18	I	LA	PET-SIAM INTERNATIONAL	OLYMPIA AQUARIUM																							2015601333	CNEW	CYNOPS	CYANURUS
2015603423	PACB	PACHYTRITON	BREVIPES		TSITOU	NEWT	LIV	AMP	15	NO	33	HK	HK	T	C	C	C	2015-01-22	2015-01-18	I	NY	Exemptions 6 and 7(C)	UNION TROPICAL FISH FARM																							2015601333	CYOR	CYNOPS	ORIENTALIS
2015603423	CYPY	CYNOPS	PYRRHOGASTER		JAPANESE FIREBELLY	NEWT	LIV	AMP	95	NO	99	HK	HK	T	C	C	C	2015-01-22	2015-01-18	I	NY	Exemptions 6 and 7(C)	UNION TROPICAL FISH FARM																							2015603423	CNEW	CYNOPS	CYANURUS
2015603423	CNEW	CYNOPS	CYANURUS		CYAN	NEWT	LIV	AMP	15	NO	51	HK	HK	T	C	C	C	2015-01-22	2015-01-18	I	NY	Exemptions 6 and 7(C)	UNION TROPICAL FISH FARM																							2015601355	CYOR	CYNOPS	ORIENTALIS
2015604826	CYOR	CYNOPS	ORIENTALIS		CHINESE DWARF	NEWT	LIV	AMP	350	NO	166	HK	HK	T	C	C	C	2015-01-25	2015-01-24	I	LA	Exemptions 6 and 7(C)	UNION TROPICAL FISH FARM																							2015603423	CYPY	CYNOPS	PYRRHOGASTER
2015604845	CNP?	CYNOPS	SPECIES		FIREBELLY	NEWT	LIV	AMP	280	NO	53	CN	HK	T	W	C	C	2015-01-25	2015-01-25	I	LA	AQUA-NAUTIC SPECIALIST	SHENZHEN WALTZ TRADE CO LTD																							2015603423	PACB	PACHYTRITON	BREVIPES
2015604849	CYOR	CYNOPS	ORIENTALIS		CHINESE DWARF	NEWT	LIV	AMP	25	NO	45	SG	SG	T	C	C	C	2015-01-25	2015-01-25	I	LA	PET-SIAM INTERNATIONAL	OLYMPIA AQUARIUM																							2015604826	CYOR	CYNOPS	ORIENTALIS
2015605151	PACB	PACHYTRITON	BREVIPES		TSITOU	NEWT	LIV	AMP	30	NO	66	HK	HK	T	C	C	C	2015-01-26	2015-01-25	I	NY	Exemptions 6 and 7(C)	UNION TROPICAL FISH FARM																							2015604849	CYOR	CYNOPS	ORIENTALIS
2015605151	CYPY	CYNOPS	PYRRHOGASTER		JAPANESE FIREBELLY	NEWT	LIV	AMP	52	NO	31	HK	HK	T	C	C	C	2015-01-26	2015-01-25	I	NY	Exemptions 6 and 7(C)	UNION TROPICAL FISH FARM																							2015605151	CYPY	CYNOPS	PYRRHOGASTER
2015607120	PACB	PACHYTRITON	BREVIPES		TSITOU	NEWT	LIV	AMP	30	NO	66	HK	HK	T	W	C	C	2015-01-29	2015-01-11	I	NY	Exemptions 6 and 7(C)	UNION TROPICAL FISH FARM																							2015604845	CNP?	CYNOPS	SPECIES
2015607120	CYPY	CYNOPS	PYRRHOGASTER		JAPANESE FIREBELLY	NEWT	LIV	AMP	157	NO	93	HK	HK	T	W	C	C	2015-01-29	2015-01-11	I	NY	Exemptions 6 and 7(C)	UNION TROPICAL FISH FARM																							2015605151	PACB	PACHYTRITON	BREVIPES
2015607264	CYOR	CYNOPS	ORIENTALIS		CHINESE DWARF	NEWT	LIV	AMP	1000	NO	700	HK	HK	T	W	C	C	2015-01-29	2015-01-29	I	MI	TWO AMIGOS IMPORTS INC	UNIQUE REPTILE																							2015607264	CYOR	CYNOPS	ORIENTALIS
2015608761	CYOR	CYNOPS	ORIENTALIS		CHINESE DWARF	NEWT	LIV	AMP	360	NO	117	HK	HK	T	C	C	C	2015-02-01	2015-01-31	I	LA	Exemptions 6 and 7(C)	UNION TROPICAL FISH FARM																							2015608761	CYOR	CYNOPS	ORIENTALIS
2015608792	CNP?	CYNOPS	SPECIES		FIREBELLY	NEWT	LIV	AMP	440	NO	79	CN	HK	T	W	C	C	2015-02-01	2015-02-01	I	LA	AQUA-NAUTIC SPECIALIST	SHENZHEN WALTZ TRADE CO LTD																							2015609901	CYPY	CYNOPS	PYRRHOGASTER
2015609901	CYPY	CYNOPS	PYRRHOGASTER		JAPANESE FIREBELLY	NEWT	LIV	AMP	105	NO	62	HK	HK	T	C	C	C	2015-02-03	2015-02-01	I	NY	Exemptions 6 and 7(C)	UNION TROPICAL FISH FARM																							2015608792	CNP?	CYNOPS	SPECIES
2015612427	CYOR	CYNOPS	ORIENTALIS		CHINESE DWARF	NEWT	LIV	AMP	250	NO	81	HK	HK	T	C	C	C	2015-02-08	2015-02-08	I	LA	Exemptions 6 and 7(C)	UNION TROPICAL FISH FARM																							2015612427	CYOR	CYNOPS	ORIENTALIS
2015612428	CYOR	CYNOPS	ORIENTALIS		CHINESE DWARF	NEWT	LIV	AMP	50	NO	90	SG	SG	T	C	C	C	2015-02-08	2015-02-08	I	LA	PET-SIAM INTERNATIONAL	OLYMPIA AQUARIUM																							2015612428	CYOR	CYNOPS	ORIENTALIS
2015612466	CNP?	CYNOPS	SPECIES		FIREBELLY	NEWT	LIV	AMP	280	NO	45	CN	HK	T	W	C	C	2015-02-08	2015-02-08	I	LA	AQUA-NAUTIC SPECIALIST	SHENZHEN WALTZ TRADE CO LTD																							2015618903	CYPY	CYNOPS	PYRRHOGASTER
2015616974	CNP?	CYNOPS	SPECIES		FIREBELLY	NEWT	LIV	AMP	1670	NO	317	CN	HK	T	W	C	C	2015-02-15	2015-02-15	I	LA	AQUA-NAUTIC SPECIALIST	SHENZHEN WALTZ TRADE CO LTD																							2015612466	CNP?	CYNOPS	SPECIES
2015617277	CYOR	CYNOPS	ORIENTALIS		CHINESE DWARF	NEWT	LIV	AMP	60	NO	80	SG	SG	T	C	C	C	2015-02-17	2015-02-15	I	LA	PET-SIAM INTERNATIONAL	OLYMPIA AQUARIUM																							2015618903	PACB	PACHYTRITON	BREVIPES
2015617295	CNEW	CYNOPS	CYANURUS		CYAN	NEWT	LIV	AMP	50	NO	93	HK	HK	T	C	C	C	2015-02-17	2015-02-15	I	LA	Exemptions 6 and 7(C)	UNION TROPICAL FISH FARM																							2015618787	PLWA	PLEURODELES	WALTL
2015617295	CYOR	CYNOPS	ORIENTALIS		CHINESE DWARF	NEWT	LIV	AMP	530	NO	198	HK	HK	T	C	C	C	2015-02-17	2015-02-15	I	LA	Exemptions 6 and 7(C)	UNION TROPICAL FISH FARM																							2015617295	CNEW	CYNOPS	CYANURUS
2015618787	PLWA	PLEURODELES	WALTL		IBERIAN RIBBED	NEWT	LIV	AMP	100	NO	700	FR	FR	T	W	C	C	2015-02-19	2015-02-13	I	MI	TWO AMIGOS IMPORTS INC	LA FERME TROPICALE																							2015617277	CYOR	CYNOPS	ORIENTALIS
2015618903	CYPY	CYNOPS	PYRRHOGASTER		JAPANESE FIREBELLY	NEWT	LIV	AMP	25	NO	15	HK	HK	T	C	C	C	2015-02-19	2015-02-08	I	NY	Exemptions 6 and 7(C)	UNION TROPICAL FISH FARM																							2015617295	CYOR	CYNOPS	ORIENTALIS
2015618903	PACB	PACHYTRITON	BREVIPES		TSITOU	NEWT	LIV	AMP	15	NO	330	HK	HK	T	C	C	C	2015-02-19	2015-02-08	I	NY	Exemptions 6 and 7(C)	UNION TROPICAL FISH FARM																							2015619313	CYPY	CYNOPS	PYRRHOGASTER
2015619313	CYPY	CYNOPS	PYRRHOGASTER		JAPANESE FIREBELLY	NEWT	LIV	AMP	240	NO	170	HK	HK	T	C	C	C	2015-02-20	2015-02-15	I	NY	Exemptions 6 and 7(C)	UNION TROPICAL FISH FARM																							2015616974	CNP?	CYNOPS	SPECIES
2015619313	PACB	PACHYTRITON	BREVIPES		TSITOU	NEWT	LIV	AMP	30	NO	66	HK	HK	T	C	C	C	2015-02-20	2015-02-15	I	NY	Exemptions 6 and 7(C)	UNION TROPICAL FISH FARM																							2015619313	PACB	PACHYTRITON	BREVIPES
2015619668	CNEW	CYNOPS	CYANURUS		CYAN	NEWT	LIV	AMP	50	NO	93	HK	HK	T	C	C	C	2015-02-22	2015-02-21	I	LA	Exemptions 6 and 7(C)	UNION TROPICAL FISH FARM																							2015619668	CNEW	CYNOPS	CYANURUS
2015623675	CNEW	CYNOPS	CYANURUS		CYAN	NEWT	LIV	AMP	50	NO	93	HK	HK	T	C	C	C	2015-03-01	2015-02-28	I	LA	Exemptions 6 and 7(C)	UNION TROPICAL FISH FARM																							2015623675	CNEW	CYNOPS	CYANURUS
2015623675	CYOR	CYNOPS	ORIENTALIS		CHINESE DWARF	NEWT	LIV	AMP	350	NO	166	HK	HK	T	C	C	C	2015-03-01	2015-02-28	I	LA	Exemptions 6 and 7(C)	UNION TROPICAL FISH FARM																							2015623675	CYOR	CYNOPS	ORIENTALIS
2015623718	CNP?	CYNOPS	SPECIES		FIREBELLY	NEWT	LIV	AMP	1500	NO	285	CN	HK	T	W	C	C	2015-03-01	2015-03-01	I	LA	AQUA-NAUTIC SPECIALIST	SHENZHEN WALTZ TRADE CO LTD																							2015633927	CYPY	CYNOPS	PYRRHOGASTER
2015627255	CNEW	CYNOPS	CYANURUS		CYAN	NEWT	LIV	AMP	150	NO	278	HK	HK	T	C	C	C	2015-03-08	2015-03-08	I	LA	Exemptions 6 and 7(C)	UNION TROPICAL FISH FARM																							2015623718	CNP?	CYNOPS	SPECIES
2015627255	CYOR	CYNOPS	ORIENTALIS		CHINESE DWARF	NEWT	LIV	AMP	125	NO	41	HK	HK	T	C	C	C	2015-03-08	2015-03-08	I	LA	Exemptions 6 and 7(C)	UNION TROPICAL FISH FARM																							2015627255	CNEW	CYNOPS	CYANURUS
2015627264	CYOR	CYNOPS	ORIENTALIS		CHINESE DWARF	NEWT	LIV	AMP	25	NO	45	SG	SG	T	C	C	C	2015-03-08	2015-03-08	I	LA	PET-SIAM INTERNATIONAL	OLYMPIA AQUARIUM																							2015627255	CYOR	CYNOPS	ORIENTALIS
2015627292	CNP?	CYNOPS	SPECIES		FIREBELLY	NEWT	LIV	AMP	560	NO	106	CN	HK	T	W	C	C	2015-03-08	2015-03-08	I	LA	AQUA-NAUTIC SPECIALIST	SHENZHEN WALTZ TRADE CO LTD																							2015627264	CYOR	CYNOPS	ORIENTALIS
2015631024	PACB	PACHYTRITON	BREVIPES		TSITOU	NEWT	LIV	AMP	50	NO	60	HK	HK	T	C	C	C	2015-03-15	2015-03-14	I	LA	Exemptions 6 and 7(C)	UNION TROPICAL FISH FARM																							2015627292	CNP?	CYNOPS	SPECIES
2015631038	CYOR	CYNOPS	ORIENTALIS		CHINESE DWARF	NEWT	LIV	AMP	100	NO	180	SG	SG	T	C	C	C	2015-03-15	2015-03-15	I	LA	PET-SIAM INTERNATIONAL	OLYMPIA AQUARIUM																							2015631024	PACB	PACHYTRITON	BREVIPES
2015631056	CNP?	CYNOPS	SPECIES		FIREBELLY	NEWT	LIV	AMP	1020	NO	143	CN	HK	T	W	C	C	2015-03-15	2015-03-15	I	LA	AQUA-NAUTIC SPECIALIST	SHENZHEN WALTZ TRADE CO LTD																							2015631038	CYOR	CYNOPS	ORIENTALIS
2015631956	SAL?	SALAMANDRA	SPECIES		FIRE	SALAMANDER	LIV	AMP	3	NO	18	DE	DE	T	C	C	C	2015-03-17	2015-03-16	I	MI	FRANK COLACICCO	NAME REMOVED																							2015648953	CYPY	CYNOPS	PYRRHOGASTER
2015633927	CYPY	CYNOPS	PYRRHOGASTER		JAPANESE FIREBELLY	NEWT	LIV	AMP	165	NO	155	HK	HK	T	C	C	C	2015-03-20	2015-03-01	I	NY	Exemptions 6 and 7(C)	UNION TROPICAL FISH FARM																							2015631056	CNP?	CYNOPS	SPECIES
2015634571	CNEW	CYNOPS	CYANURUS		CYAN	NEWT	LIV	AMP	100	NO	185	HK	HK	T	C	C	C	2015-03-22	2015-03-21	I	LA	Exemptions 6 and 7(C)	UNION TROPICAL FISH FARM																							2015631956	SAL?	SALAMANDRA	SPECIES
2015634571	CYOR	CYNOPS	ORIENTALIS		CHINESE DWARF	NEWT	LIV	AMP	250	NO	81	HK	HK	T	C	C	C	2015-03-22	2015-03-21	I	LA	Exemptions 6 and 7(C)	UNION TROPICAL FISH FARM																							2015634571	CNEW	CYNOPS	CYANURUS
2015634604	CNP?	CYNOPS	SPECIES		FIREBELLY	NEWT	LIV	AMP	2495	NO	554	CN	HK	T	W	C	C	2015-03-22	2015-03-22	I	LA	AQUA-NAUTIC SPECIALIST	SHENZHEN WALTZ TRADE CO LTD																							2015634571	CYOR	CYNOPS	ORIENTALIS
2015637087	NEUC	NEURERGUS	CROCATUS		LAKE URMIA	NEWT	LIV	AMP	40	NO	680	DE	FR	T	C	C	C	2015-03-26	2015-03-26	I	MI	TWO AMIGOS IMPORTS INC	LA FERME TROPICALE																							2015634604	CNP?	CYNOPS	SPECIES
2015638073	CYOR	CYNOPS	ORIENTALIS		CHINESE DWARF	NEWT	LIV	AMP	850	NO	328	HK	HK	T	C	C	C	2015-03-29	2015-03-28	I	LA	Exemptions 6 and 7(C)	UNION TROPICAL FISH FARM																							2015637087	NEUC	NEURERGUS	CROCATUS
2015638094	CYOR	CYNOPS	ORIENTALIS		CHINESE DWARF	NEWT	LIV	AMP	720	NO	101	CN	HK	T	W	C	C	2015-03-29	2015-03-29	I	LA	AQUA-NAUTIC SPECIALIST	SHENZHEN WALTZ TRADE CO LTD																							2015638073	CYOR	CYNOPS	ORIENTALIS
2015640286	CYPY	CYNOPS	PYRRHOGASTER		JAPANESE FIREBELLY	NEWT	LIV	AMP	450	NO	296	HK	HK	T	C	C	C	2015-04-02	2015-03-29	I	NY	Exemptions 6 and 7(C)	UNION TROPICAL FISH FARM																							2015638094	CYOR	CYNOPS	ORIENTALIS
2015640773	CYOR	CYNOPS	ORIENTALIS		CHINESE DWARF	NEWT	LIV	AMP	710	NO	242	HK	HK	T	W	C	C	2015-04-02	2015-04-02	I	CH	Exemptions 6 and 7(C)	SANWOO FISHERIES																							2015640286	CYPY	CYNOPS	PYRRHOGASTER
2015641751	CYOR	CYNOPS	ORIENTALIS		CHINESE DWARF	NEWT	LIV	AMP	250	NO	81	HK	HK	T	C	C	C	2015-04-05	2015-04-04	I	LA	Exemptions 6 and 7(C)	UNION TROPICAL FISH FARM																							2015640773	CYOR	CYNOPS	ORIENTALIS
2015641785	CYOR	CYNOPS	ORIENTALIS		CHINESE DWARF	NEWT	LIV	AMP	25	NO	45	SG	SG	T	C	C	C	2015-04-05	2015-04-05	I	LA	PET-SIAM INTERNATIONAL	OLYMPIA AQUARIUM																							2015641751	CYOR	CYNOPS	ORIENTALIS
2015641801	CNP?	CYNOPS	SPECIES		FIREBELLY	NEWT	LIV	AMP	1180	NO	142	CN	HK	T	W	C	C	2015-04-05	2015-04-05	I	LA	AQUA-NAUTIC SPECIALIST	SHENZHEN WALTZ TRADE CO LTD																							2015641785	CYOR	CYNOPS	ORIENTALIS
2015641853	CYPY	CYNOPS	PYRRHOGASTER		JAPANESE FIREBELLY	NEWT	LIV	AMP	90	NO	144	HK	HK	T	C	C	C	2015-04-06	2015-04-05	I	NY	Exemptions 6 and 7(C)	UNION TROPICAL FISH FARM																							2015641853	CYPY	CYNOPS	PYRRHOGASTER
2015645241	CNP?	CYNOPS	SPECIES		FIREBELLY	NEWT	LIV	AMP	440	NO	53	CN	HK	T	W	C	C	2015-04-12	2015-04-12	I	LA	AQUA-NAUTIC SPECIALIST	SHENZHEN WALTZ TRADE CO LTD																							2015641801	CNP?	CYNOPS	SPECIES
2015646580	CYPY	CYNOPS	PYRRHOGASTER		JAPANESE FIREBELLY	NEWT	LIV	AMP	60	NO	96	HK	HK	T	C	C	C	2015-04-14	2015-04-12	I	NY	Exemptions 6 and 7(C)	UNION TROPICAL FISH FARM																							2015646580	CYPY	CYNOPS	PYRRHOGASTER
2015648279	CYOR	CYNOPS	ORIENTALIS		CHINESE DWARF	NEWT	LIV	AMP	150	NO	105	HK	HK	T	W	C	C	2015-04-16	2015-04-16	I	CH	Exemptions 6 and 7(C)	SANWOO FISHERIES																							2015645241	CNP?	CYNOPS	SPECIES
2015648800	CNEW	CYNOPS	CYANURUS		CYAN	NEWT	LIV	AMP	100	NO	185	HK	HK	T	C	C	C	2015-04-19	2015-04-19	I	LA	Exemptions 6 and 7(C)	UNION TROPICAL FISH FARM																							2015648279	CYOR	CYNOPS	ORIENTALIS
2015648833	CNP?	CYNOPS	SPECIES		FIREBELLY	NEWT	LIV	AMP	1640	NO	164	CN	HK	T	W	C	C	2015-04-19	2015-04-19	I	LA	AQUA-NAUTIC SPECIALIST	SHENZHEN WALTZ TRADE CO LTD																							2015653419	NEUC	NEURERGUS	CROCATUS
2015648953	CYPY	CYNOPS	PYRRHOGASTER		JAPANESE FIREBELLY	NEWT	LIV	AMP	2	NO	0	CA	CA	P	C	C	C	2015-03-15	2015-03-15	I	DS	Exemptions 6 and 7(C)	Exemptions 6 and 7(C)																							2015648800	CNEW	CYNOPS	CYANURUS
2015648978	CNEW	CYNOPS	CYANURUS		CYAN	NEWT	LIV	AMP	210	NO	124	HK	HK	T	C	C	C	2015-04-20	2015-04-19	I	NY	Exemptions 6 and 7(C)	UNION TROPICAL FISH FARM																							2015648978	CNEW	CYNOPS	CYANURUS
2015653270	CYOR	CYNOPS	ORIENTALIS		CHINESE DWARF	NEWT	LIV	AMP	550	NO	205	HK	HK	T	C	C	C	2015-04-26	2015-04-25	I	LA	Exemptions 6 and 7(C)	UNION TROPICAL FISH FARM																							2015648833	CNP?	CYNOPS	SPECIES
2015653299	CNP?	CYNOPS	SPECIES		FIREBELLY	NEWT	LIV	AMP	140	NO	14	CN	HK	T	W	C	C	2015-04-26	2015-04-26	I	LA	AQUA-NAUTIC SPECIALIST	SHENZHEN WALTZ TRADE CO LTD																							2015653270	CYOR	CYNOPS	ORIENTALIS
2015653317	CYOR	CYNOPS	ORIENTALIS		CHINESE DWARF	NEWT	LIV	AMP	25	NO	45	SG	SG	T	C	C	C	2015-04-26	2015-04-26	I	LA	PET-SIAM INTERNATIONAL	OLYMPIA AQUARIUM																							2015653317	CYOR	CYNOPS	ORIENTALIS
2015653419	NEUC	NEURERGUS	CROCATUS		LAKE URMIA	NEWT	LIV	AMP	50	NO	583	FR	FR	T	C	C	C	2015-04-27	2015-04-16	I	MI	TWO AMIGOS IMPORTS INC	LA FERME TROPICALE																							2015654049	CYPY	CYNOPS	PYRRHOGASTER
2015654049	CYPY	CYNOPS	PYRRHOGASTER		JAPANESE FIREBELLY	NEWT	LIV	AMP	135	NO	110	HK	HK	T	C	C	C	2015-04-27	2015-04-26	I	NY	Exemptions 6 and 7(C)	UNION TROPICAL FISH FARM																							2015653299	CNP?	CYNOPS	SPECIES
2015656804	CNP?	CYNOPS	SPECIES		FIREBELLY	NEWT	LIV	AMP	1340	NO	119	CN	HK	T	W	C	C	2015-05-03	2015-05-03	I	LA	AQUA-NAUTIC SPECIALIST	SHENZHEN WALTZ TRADE CO LTD																							2015656894	CYPY	CYNOPS	PYRRHOGASTER
2015656894	CYPY	CYNOPS	PYRRHOGASTER		JAPANESE FIREBELLY	NEWT	LIV	AMP	135	NO	109	HK	HK	T	C	C	C	2015-05-04	2015-05-03	I	NY	Exemptions 6 and 7(C)	UNION TROPICAL FISH FARM																							2015656804	CNP?	CYNOPS	SPECIES
2015660073	CYOR	CYNOPS	ORIENTALIS		CHINESE DWARF	NEWT	LIV	AMP	375	NO	120	HK	HK	T	C	C	C	2015-05-10	2015-05-10	I	LA	Exemptions 6 and 7(C)	UNION TROPICAL FISH FARM																							2015660073	CYOR	CYNOPS	ORIENTALIS
2015660073	PACB	PACHYTRITON	BREVIPES		TSITOU	NEWT	LIV	AMP	200	NO	240	HK	HK	T	C	C	C	2015-05-10	2015-05-10	I	LA	Exemptions 6 and 7(C)	UNION TROPICAL FISH FARM																							2015660087	CYOR	CYNOPS	ORIENTALIS
2015660080	CNP?	CYNOPS	SPECIES		FIREBELLY	NEWT	LIV	AMP	1620	NO	144	CN	HK	T	W	C	C	2015-05-10	2015-05-10	I	LA	AQUA-NAUTIC SPECIALIST	SHENZHEN WALTZ TRADE CO LTD																							2015660136	CYPY	CYNOPS	PYRRHOGASTER
2015660087	CYOR	CYNOPS	ORIENTALIS		CHINESE DWARF	NEWT	LIV	AMP	400	NO	480	SG	SG	T	C	C	C	2015-05-10	2015-05-10	I	LA	PET-SIAM INTERNATIONAL	OLYMPIA AQUARIUM																							2015660080	CNP?	CYNOPS	SPECIES
2015660136	CYPY	CYNOPS	PYRRHOGASTER		JAPANESE FIREBELLY	NEWT	LIV	AMP	137	NO	112	HK	HK	T	C	C	C	2015-05-11	2015-05-10	I	NY	Exemptions 6 and 7(C)	UNION TROPICAL FISH FARM																							2015660073	PACB	PACHYTRITON	BREVIPES
2015660475	CYOR	CYNOPS	ORIENTALIS		CHINESE DWARF	NEWT	LIV	AMP	1000	NO	700	HK	HK	T	W	C	C	2015-05-11	2015-05-11	I	LA	CALIFORNIA ZOOLOGICAL SUPPLY	UNIQUE REPTILE																							2015660475	CYOR	CYNOPS	ORIENTALIS
2015664258	CNP?	CYNOPS	SPECIES		FIREBELLY	NEWT	LIV	AMP	280	NO	22	CN	HK	T	W	C	C	2015-05-17	2015-05-17	I	LA	AQUA-NAUTIC SPECIALIST	SHENZHEN WALTZ TRADE CO LTD																							2015665116	CNEW	CYNOPS	CYANURUS
2015664267	CYOR	CYNOPS	ORIENTALIS		CHINESE DWARF	NEWT	LIV	AMP	25	NO	45	SG	SG	T	C	C	C	2015-05-17	2015-05-17	I	LA	PET-SIAM INTERNATIONAL	OLYMPIA AQUARIUM																							2015664267	CYOR	CYNOPS	ORIENTALIS
2015665116	CNEW	CYNOPS	CYANURUS		CYAN	NEWT	LIV	AMP	105	NO	62	HK	HK	T	C	C	C	2015-05-19	2015-05-17	I	NY	Exemptions 6 and 7(C)	UNION TROPICAL FISH FARM																							2015664258	CNP?	CYNOPS	SPECIES
2015665116	PACB	PACHYTRITON	BREVIPES		TSITOU	NEWT	LIV	AMP	30	NO	66	HK	HK	T	C	C	C	2015-05-19	2015-05-17	I	NY	Exemptions 6 and 7(C)	UNION TROPICAL FISH FARM																							2015665116	PACB	PACHYTRITON	BREVIPES
2015667686	CNP?	CYNOPS	SPECIES		FIREBELLY	NEWT	LIV	AMP	1800	NO	144	CN	HK	T	W	C	C	2015-05-24	2015-05-24	I	LA	AQUA-NAUTIC SPECIALIST	SHENZHEN WALTZ TRADE CO LTD																							2015668294	CYPY	CYNOPS	PYRRHOGASTER
2015668272	TCRN	TRITURUS	CARNIFEX		VIENNA	NEWT	LIV	AMP	10	NO	100	CA	CA	T	C	C	C	2015-05-26	2015-05-26	I	MI	PAUL J SOMMERS	J & J REPTILES																							2015667686	CNP?	CYNOPS	SPECIES
2015668279	CYOR	CYNOPS	ORIENTALIS		CHINESE DWARF	NEWT	LIV	AMP	1600	NO	400	HK	HK	T	W	C	C	2015-05-26	2015-05-26	I	CH	Exemptions 6 and 7(C)	SANWOO FISHERIES																							2015668279	CYOR	CYNOPS	ORIENTALIS
2015668294	CYPY	CYNOPS	PYRRHOGASTER		JAPANESE FIREBELLY	NEWT	LIV	AMP	105	NO	62	HK	HK	T	C	C	C	2015-05-26	2015-05-24	I	NY	Exemptions 6 and 7(C)	UNION TROPICAL FISH FARM																							2015668272	TCRN	TRITURUS	CARNIFEX
2015670685	CYOR	CYNOPS	ORIENTALIS		CHINESE DWARF	NEWT	LIV	AMP	325	NO	345	SG	SG	T	C	C	C	2015-05-31	2015-05-31	I	LA	PET-SIAM INTERNATIONAL	OLYMPIA AQUARIUM																							2015672120	CNEW	CYNOPS	CYANURUS
2015670692	CNP?	CYNOPS	SPECIES		FIREBELLY	NEWT	LIV	AMP	580	NO	46	CN	HK	T	W	C	C	2015-05-31	2015-05-31	I	LA	AQUA-NAUTIC SPECIALIST	SHENZHEN WALTZ TRADE CO LTD																							2015670685	CYOR	CYNOPS	ORIENTALIS
2015672120	CNEW	CYNOPS	CYANURUS		CYAN	NEWT	LIV	AMP	52	NO	31	HK	HK	T	C	C	C	2015-06-02	2015-05-31	I	NY	Exemptions 6 and 7(C)	UNION TROPICAL FISH FARM																							2015670692	CNP?	CYNOPS	SPECIES
2015672120	PACB	PACHYTRITON	BREVIPES		TSITOU	NEWT	LIV	AMP	60	NO	132	HK	HK	T	C	C	C	2015-06-02	2015-05-31	I	NY	Exemptions 6 and 7(C)	UNION TROPICAL FISH FARM																							2015672120	PACB	PACHYTRITON	BREVIPES
2015673249	CYPY	CYNOPS	PYRRHOGASTER		JAPANESE FIREBELLY	NEWT	LIV	AMP	100	NO	446	DE	DE	T	C	C	C	2015-06-03	2015-06-02	I	MI	TWO AMIGOS IMPORT & EXPORT INC	DAS TROPNPARADIES																							2015673249	CYPY	CYNOPS	PYRRHOGASTER
2015674365	CNP?	CYNOPS	SPECIES		FIREBELLY	NEWT	LIV	AMP	1480	NO	118	CN	HK	T	W	C	C	2015-06-07	2015-06-07	I	LA	AQUA-NAUTIC SPECIALIST	SHENZHEN WALTZ TRADE CO LTD																							2015674365	CNP?	CYNOPS	SPECIES
2015674541	PACB	PACHYTRITON	BREVIPES		TSITOU	NEWT	LIV	AMP	30	NO	66	HK	HK	T	C	C	C	2015-06-08	2015-06-07	I	NY	Exemptions 6 and 7(C)	UNION TROPICAL FISH FARM																							2015674541	PACB	PACHYTRITON	BREVIPES
2015676093	SASA	SALAMANDRA	SALAMANDRA		EUROPEAN FIRE	SALAMANDER	LIV	AMP	350	NO	4200	SI	SI	T	C	C	C	2015-06-10	2015-06-09	I	MI	TWO AMIGOS IMPORT & EXPORT INC	NAME REMOVED																							2015676093	SASA	SALAMANDRA	SALAMANDRA
2015676915	CYOR	CYNOPS	ORIENTALIS		CHINESE DWARF	NEWT	LIV	AMP	300	NO	210	HK	HK	T	W	C	C	2015-06-11	2015-06-11	I	CH	Exemptions 6 and 7(C)	SANWOO FISHERIES																							2015678774	SASA	SALAMANDRA	SALAMANDRA
2015677927	CYOR	CYNOPS	ORIENTALIS		CHINESE DWARF	NEWT	LIV	AMP	30	NO	30	SG	SG	T	C	C	C	2015-06-14	2015-06-14	I	LA	PET-SIAM INTERNATIONAL	OLYMPIA AQUARIUM																							2015676915	CYOR	CYNOPS	ORIENTALIS
2015677964	CNP?	CYNOPS	SPECIES		FIREBELLY	NEWT	LIV	AMP	440	NO	35	CN	HK	T	W	C	C	2015-06-14	2015-06-14	I	LA	AQUA-NAUTIC SPECIALIST	SHENZHEN WALTZ TRADE CO LTD																							2015678496	SASA	SALAMANDRA	SALAMANDRA
2015678496	SASA	SALAMANDRA	SALAMANDRA		EUROPEAN FIRE	SALAMANDER	LIV	AMP	150	NO	1800	SI	SI	T	C	C	C	2015-06-15	2015-06-11	I	MI	SUNLAND BREEDERS	NAME REMOVED																							2015677927	CYOR	CYNOPS	ORIENTALIS
2015678774	SASA	SALAMANDRA	SALAMANDRA		EUROPEAN FIRE	SALAMANDER	LIV	AMP	750	NO	8250	SI	SI	T	C	C	C	2015-06-16	2015-06-10	I	MI	EPSILON GLOBAL TRADE INC	NAME REMOVED																							2015678821	CYPY	CYNOPS	PYRRHOGASTER
2015678821	CYPY	CYNOPS	PYRRHOGASTER		JAPANESE FIREBELLY	NEWT	LIV	AMP	262	NO	155	HK	HK	T	C	C	C	2015-06-16	2015-06-14	I	NY	Exemptions 6 and 7(C)	UNION TROPICAL FISH FARM																							2015677964	CNP?	CYNOPS	SPECIES
2015681679	CYOR	CYNOPS	ORIENTALIS		CHINESE DWARF	NEWT	LIV	AMP	225	NO	225	SG	SG	T	C	C	C	2015-06-21	2015-06-21	I	LA	PET-SIAM INTERNATIONAL	OLYMPIA AQUARIUM																							2015681679	CYOR	CYNOPS	ORIENTALIS
2015681682	CYOR	CYNOPS	ORIENTALIS		CHINESE DWARF	NEWT	LIV	AMP	1320	NO	106	CN	HK	T	W	C	C	2015-06-21	2015-06-21	I	LA	AQUA-NAUTIC SPECIALIST	SHENZHEN WALTZ TRADE CO LTD																							2015681682	CYOR	CYNOPS	ORIENTALIS
2015685658	CNP?	CYNOPS	SPECIES		FIREBELLY	NEWT	LIV	AMP	580	NO	46	CN	HK	T	W	C	C	2015-06-28	2015-06-28	I	LA	AQUA-NAUTIC SPECIALIST	SHENZHEN WALTZ TRADE CO LTD																							2015693318	TYAS	TYLOTOTRITON	ASPERRIMUS
2015686351	CYPY	CYNOPS	PYRRHOGASTER		JAPANESE FIREBELLY	NEWT	LIV	AMP	157	NO	93	HK	HK	T	C	C	C	2015-06-29	2015-06-28	I	NY	Exemptions 6 and 7(C)	UNION TROPICAL FISH FARM																							2015686351	CYPY	CYNOPS	PYRRHOGASTER
2015688585	CNP?	CYNOPS	SPECIES		FIREBELLY	NEWT	LIV	AMP	140	NO	11	CN	HK	T	W	C	C	2015-07-05	2015-07-05	I	LA	AQUA-NAUTIC SPECIALIST	SHENZHEN WALTZ TRADE CO LTD																							2015685658	CNP?	CYNOPS	SPECIES
2015689136	CYPY	CYNOPS	PYRRHOGASTER		JAPANESE FIREBELLY	NEWT	LIV	AMP	30	NO	47	HK	HK	T	C	C	C	2015-07-06	2015-07-05	I	NY	Exemptions 6 and 7(C)	UNION TROPICAL FISH FARM																							2015689136	CYPY	CYNOPS	PYRRHOGASTER
2015691270	CYOR	CYNOPS	ORIENTALIS		CHINESE DWARF	NEWT	LIV	AMP	750	NO	188	HK	HK	T	W	C	C	2015-07-09	2015-07-09	I	CH	Exemptions 6 and 7(C)	SANWOO FISHERIES																							2015688585	CNP?	CYNOPS	SPECIES
2015692275	CNP?	CYNOPS	SPECIES		FIREBELLY	NEWT	LIV	AMP	580	NO	46	CN	HK	T	W	C	C	2015-07-12	2015-07-12	I	LA	AQUA-NAUTIC SPECIALIST	SHENZHEN WALTZ TRADE CO LTD																							2015691270	CYOR	CYNOPS	ORIENTALIS
2015693318	TYAS	TYLOTOTRITON	ASPERRIMUS		BLACK KNOBBY	NEWT	LIV	AMP	50	NO	750	CN	FR	T	W	C	C	2015-06-25	2015-06-25	I	MI	TWO AMIGOS IMPORTS INC	LA FERME TROPICALE																							2015692275	CNP?	CYNOPS	SPECIES
2015695890	CYOR	CYNOPS	ORIENTALIS		CHINESE DWARF	NEWT	LIV	AMP	75	NO	135	SG	SG	T	C	C	C	2015-07-19	2015-07-19	I	LA	PET-SIAM INTERNATIONAL	OLYMPIA AQUARIUM																							2015695890	CYOR	CYNOPS	ORIENTALIS
2015695925	CNP?	CYNOPS	SPECIES		FIREBELLY	NEWT	LIV	AMP	2100	NO	168	CN	HK	T	W	C	C	2015-07-19	2015-07-19	I	LA	AQUA-NAUTIC SPECIALIST	SHENZHEN WALTZ TRADE CO LTD																							2015695925	CNP?	CYNOPS	SPECIES
2015696022	PACB	PACHYTRITON	BREVIPES		TSITOU	NEWT	LIV	AMP	60	NO	132	HK	HK	T	C	C	C	2015-07-20	2015-07-19	I	NY	Exemptions 6 and 7(C)	UNION TROPICAL FISH FARM																							2015696022	PACB	PACHYTRITON	BREVIPES
2015697814	PHNG	PARAMESOTRITON	HONGKONGENSIS		HONG KONG WARTY	NEWT	LIV	AMP	18	NO	34	SG	SG	T	C	C	C	2015-07-22	2015-07-19	I	NY	EMARK TROPICAL IMPORTS INC	SUNBEAM AQUARIUM PTE LTD																							2015697814	PHNG	PARAMESOTRITON	HONGKONGENSIS
2015698587	CYOR	CYNOPS	ORIENTALIS		CHINESE DWARF	NEWT	LIV	AMP	300	NO	300	HK	HK	T	W	C	C	2015-07-23	2015-07-23	I	CH	Exemptions 6 and 7(C)	SANWOO FISHERIES																							2015698587	CYOR	CYNOPS	ORIENTALIS
2015699725	CNP?	CYNOPS	SPECIES		FIREBELLY	NEWT	LIV	AMP	280	NO	22	CN	HK	T	W	C	C	2015-07-26	2015-07-26	I	LA	AQUA-NAUTIC SPECIALIST	SHENZHEN WALTZ TRADE CO LTD																							2015699732	CYOR	CYNOPS	ORIENTALIS
2015699732	CYOR	CYNOPS	ORIENTALIS		CHINESE DWARF	NEWT	LIV	AMP	275	NO	315	SG	SG	T	C	C	C	2015-07-26	2015-07-26	I	LA	PET-SIAM INTERNATIONAL	OLYMPIA AQUARIUM																							2015699725	CNP?	CYNOPS	SPECIES
2015703278	CYOR	CYNOPS	ORIENTALIS		CHINESE DWARF	NEWT	LIV	AMP	75	NO	75	SG	SG	T	C	C	C	2015-08-02	2015-08-02	I	LA	PET-SIAM INTERNATIONAL	OLYMPIA AQUARIUM																							2015703469	CNEW	CYNOPS	CYANURUS
2015703284	CNP?	CYNOPS	SPECIES		FIREBELLY	NEWT	LIV	AMP	440	NO	35	CN	HK	T	W	C	C	2015-08-02	2015-08-02	I	LA	AQUA-NAUTIC SPECIALIST	SHENZHEN WALTZ TRADE CO LTD																							2015703278	CYOR	CYNOPS	ORIENTALIS
2015703469	CNEW	CYNOPS	CYANURUS		CYAN	NEWT	LIV	AMP	30	NO	47	HK	HK	T	C	C	C	2015-08-03	2015-08-02	I	NY	Exemptions 6 and 7(C)	UNION TROPICAL FISH FARM																							2015703284	CNP?	CYNOPS	SPECIES
2015703469	PACB	PACHYTRITON	BREVIPES		TSITOU	NEWT	LIV	AMP	30	NO	66	HK	HK	T	C	C	C	2015-08-03	2015-08-02	I	NY	Exemptions 6 and 7(C)	UNION TROPICAL FISH FARM																							2015703469	PACB	PACHYTRITON	BREVIPES
2015706921	CNP?	CYNOPS	SPECIES		FIREBELLY	NEWT	LIV	AMP	1160	NO	93	CN	HK	T	W	C	C	2015-08-09	2015-08-09	I	LA	AQUA-NAUTIC SPECIALIST	SHENZHEN WALTZ TRADE CO LTD																							2015706921	CNP?	CYNOPS	SPECIES
2015710866	CNP?	CYNOPS	SPECIES		FIREBELLY	NEWT	LIV	AMP	1340	NO	161	CN	HK	T	W	C	C	2015-08-16	2015-08-16	I	LA	AQUA-NAUTIC SPECIALIST	SHENZHEN WALTZ TRADE CO LTD																							2015711399	CYPY	CYNOPS	PYRRHOGASTER
2015710866	TRIT	TRITURUS	SPECIES			NEWT	LIV	AMP	100	NO	90	CN	HK	T	W	C	C	2015-08-16	2015-08-16	I	LA	AQUA-NAUTIC SPECIALIST	SHENZHEN WALTZ TRADE CO LTD																							2015710866	CNP?	CYNOPS	SPECIES
2015711399	CYPY	CYNOPS	PYRRHOGASTER		JAPANESE FIREBELLY	NEWT	LIV	AMP	105	NO	62	HK	HK	T	C	C	C	2015-08-17	2015-08-16	I	NY	Exemptions 6 and 7(C)	UNION TROPICAL FISH FARM																							2015710866	TRIT	TRITURUS	SPECIES
2015714603	TRIT	TRITURUS	SPECIES			NEWT	LIV	AMP	40	NO	36	CN	HK	T	W	C	C	2015-08-23	2015-08-23	I	LA	AQUA-NAUTIC SPECIALIST	SHENZHEN WALTZ TRADE CO LTD																							2015714610	CYOR	CYNOPS	ORIENTALIS
2015714603	CNP?	CYNOPS	SPECIES		FIREBELLY	NEWT	LIV	AMP	1480	NO	178	CN	HK	T	W	C	C	2015-08-23	2015-08-23	I	LA	AQUA-NAUTIC SPECIALIST	SHENZHEN WALTZ TRADE CO LTD																							2015714603	CNP?	CYNOPS	SPECIES
2015714610	CYOR	CYNOPS	ORIENTALIS		CHINESE DWARF	NEWT	LIV	AMP	300	NO	300	SG	SG	T	C	C	C	2015-08-23	2015-08-23	I	LA	PET-SIAM INTERNATIONAL	OLYMPIA AQUARIUM																							2015714603	TRIT	TRITURUS	SPECIES
2015718701	CYOR	CYNOPS	ORIENTALIS		CHINESE DWARF	NEWT	LIV	AMP	25	NO	45	SG	SG	T	C	C	C	2015-08-30	2015-08-30	I	LA	PET-SIAM INTERNATIONAL	OLYMPIA AQUARIUM																							2015718701	CYOR	CYNOPS	ORIENTALIS
2015718709	TRIT	TRITURUS	SPECIES			NEWT	LIV	AMP	140	NO	126	CN	HK	T	W	C	C	2015-08-30	2015-08-30	I	LA	AQUA-NAUTIC SPECIALIST	SHENZHEN WALTZ TRADE CO LTD																							2015718709	CNP?	CYNOPS	SPECIES
2015718709	CNP?	CYNOPS	SPECIES		FIREBELLY	NEWT	LIV	AMP	740	NO	110	CN	HK	T	W	C	C	2015-08-30	2015-08-30	I	LA	AQUA-NAUTIC SPECIALIST	SHENZHEN WALTZ TRADE CO LTD																							2015718709	TRIT	TRITURUS	SPECIES
2015722427	TRIT	TRITURUS	SPECIES			NEWT	LIV	AMP	40	NO	36	CN	HK	T	W	C	C	2015-09-06	2015-09-06	I	LA	AQUA-NAUTIC SPECIALIST	SHENZHEN WALTZ TRADE CO LTD																							2015722767	CNEW	CYNOPS	CYANURUS
2015722427	CNP?	CYNOPS	SPECIES		FIREBELLY	NEWT	LIV	AMP	1800	NO	216	CN	HK	T	W	C	C	2015-09-06	2015-09-06	I	LA	AQUA-NAUTIC SPECIALIST	SHENZHEN WALTZ TRADE CO LTD																							2015722427	CNP?	CYNOPS	SPECIES
2015722767	CNEW	CYNOPS	CYANURUS		CYAN	NEWT	LIV	AMP	30	NO	110	HK	HK	T	C	C	C	2015-09-08	2015-09-06	I	NY	Exemptions 6 and 7(C)	UNION TROPICAL FISH FARM																							2015722427	TRIT	TRITURUS	SPECIES
2015725844	CYOR	CYNOPS	ORIENTALIS		CHINESE DWARF	NEWT	LIV	AMP	50	NO	90	SG	SG	T	C	C	C	2015-09-13	2015-09-13	I	LA	PET-SIAM INTERNATIONAL	OLYMPIA AQUARIUM																							2015725844	CYOR	CYNOPS	ORIENTALIS
2015725869	CNP?	CYNOPS	SPECIES		FIREBELLY	NEWT	LIV	AMP	1620	NO	243	CN	HK	T	W	C	C	2015-09-13	2015-09-13	I	LA	AQUA-NAUTIC SPECIALIST	SHENZHEN WALTZ TRADE CO LTD																							2015725869	CNP?	CYNOPS	SPECIES
2015729655	CYOR	CYNOPS	ORIENTALIS		CHINESE DWARF	NEWT	LIV	AMP	25	NO	60	SG	SG	T	C	C	C	2015-09-20	2015-09-20	I	LA	PET-SIAM INTERNATIONAL	OLYMPIA AQUARIUM																							2015729756	CNEW	CYNOPS	CYANURUS
2015729672	CNP?	CYNOPS	SPECIES		FIREBELLY	NEWT	LIV	AMP	860	NO	129	CN	HK	T	W	C	C	2015-09-20	2015-09-20	I	LA	AQUA-NAUTIC SPECIALIST	SHENZHEN WALTZ TRADE CO LTD																							2015729655	CYOR	CYNOPS	ORIENTALIS
2015729672	TRIT	TRITURUS	SPECIES			NEWT	LIV	AMP	40	NO	36	CN	HK	T	W	C	C	2015-09-20	2015-09-20	I	LA	AQUA-NAUTIC SPECIALIST	SHENZHEN WALTZ TRADE CO LTD																							2015729756	CYPY	CYNOPS	PYRRHOGASTER
2015729756	CYPY	CYNOPS	PYRRHOGASTER		JAPANESE FIREBELLY	NEWT	LIV	AMP	115	NO	178	HK	HK	T	C	C	C	2015-09-21	2015-09-20	I	NY	Exemptions 6 and 7(C)	UNION TROPICAL FISH FARM																							2015729672	CNP?	CYNOPS	SPECIES
2015729756	CNEW	CYNOPS	CYANURUS		CYAN	NEWT	LIV	AMP	60	NO	219	HK	HK	T	C	C	C	2015-09-21	2015-09-20	I	NY	Exemptions 6 and 7(C)	UNION TROPICAL FISH FARM																							2015729672	TRIT	TRITURUS	SPECIES
2015730015	CYOR	CYNOPS	ORIENTALIS		CHINESE DWARF	NEWT	LIV	AMP	1	NO	1	HK	HK	T	W	C	C	2015-09-21	2015-09-21	I	LA	CALIFORNIA ZOOLOGICAL SUPPLY	UNIQUE REPTILE																							2015730015	CYOR	CYNOPS	ORIENTALIS
2015733891	CYOR	CYNOPS	ORIENTALIS		CHINESE DWARF	NEWT	LIV	AMP	225	NO	225	SG	SG	T	C	C	C	2015-09-27	2015-09-27	I	LA	PET-SIAM INTERNATIONAL	OLYMPIA AQUARIUM																							2015733891	CYOR	CYNOPS	ORIENTALIS
2015733932	CNP?	CYNOPS	SPECIES		FIREBELLY	NEWT	LIV	AMP	860	NO	138	CN	HK	T	W	C	C	2015-09-27	2015-09-27	I	LA	AQUA-NAUTIC SPECIALIST	SHENZHEN WALTZ TRADE CO LTD																							2015733932	CNP?	CYNOPS	SPECIES
2015735478	TCRN	TRITURUS	CARNIFEX		VIENNA	NEWT	LIV	AMP	113	NO	2126	NL	NL	T	W	C	C	2015-09-29	2015-09-29	I	LA	EPSILON GLOBAL TRADE INC	ROMME REPTILES																							2015735478	TCRN	TRITURUS	CARNIFEX
2015737892	CYOR	CYNOPS	ORIENTALIS		CHINESE DWARF	NEWT	LIV	AMP	250	NO	80	HK	HK	T	C	C	C	2015-10-04	2015-10-04	I	LA	Exemptions 6 and 7(C)	UNION TROPICAL FISH FARM																							2015737892	CNEW	CYNOPS	CYANURUS
2015737892	PACB	PACHYTRITON	BREVIPES		TSITOU	NEWT	LIV	AMP	100	NO	120	HK	HK	T	C	C	C	2015-10-04	2015-10-04	I	LA	Exemptions 6 and 7(C)	UNION TROPICAL FISH FARM																							2015737892	CYOR	CYNOPS	ORIENTALIS
2015737892	CNEW	CYNOPS	CYANURUS		CYAN	NEWT	LIV	AMP	100	NO	200	HK	HK	T	C	C	C	2015-10-04	2015-10-04	I	LA	Exemptions 6 and 7(C)	UNION TROPICAL FISH FARM																							2015737895	CYOR	CYNOPS	ORIENTALIS
2015737895	CYOR	CYNOPS	ORIENTALIS		CHINESE DWARF	NEWT	LIV	AMP	110	NO	110	SG	SG	T	C	C	C	2015-10-04	2015-10-04	I	LA	PET-SIAM INTERNATIONAL	OLYMPIA AQUARIUM																							2015738525	CYPY	CYNOPS	PYRRHOGASTER
2015737946	CNP?	CYNOPS	SPECIES		FIREBELLY	NEWT	LIV	AMP	280	NO	45	CN	HK	T	W	C	C	2015-10-04	2015-10-04	I	LA	AQUA-NAUTIC SPECIALIST	SHENZHEN WALTZ TRADE CO LTD																							2015737946	CNP?	CYNOPS	SPECIES
2015737946	TRIT	TRITURUS	SPECIES			NEWT	LIV	AMP	40	NO	36	CN	HK	T	W	C	C	2015-10-04	2015-10-04	I	LA	AQUA-NAUTIC SPECIALIST	SHENZHEN WALTZ TRADE CO LTD																							2015737892	PACB	PACHYTRITON	BREVIPES
2015738525	CYPY	CYNOPS	PYRRHOGASTER		JAPANESE FIREBELLY	NEWT	LIV	AMP	535	NO	373	HK	HK	T	C	C	C	2015-10-05	2015-10-04	I	NY	Exemptions 6 and 7(C)	UNION TROPICAL FISH FARM																							2015738525	PACB	PACHYTRITON	BREVIPES
2015738525	PACB	PACHYTRITON	BREVIPES		TSITOU	NEWT	LIV	AMP	30	NO	66	HK	HK	T	C	C	C	2015-10-05	2015-10-04	I	NY	Exemptions 6 and 7(C)	UNION TROPICAL FISH FARM																							2015737946	TRIT	TRITURUS	SPECIES
2015741698	CNP?	CYNOPS	SPECIES		FIREBELLY	NEWT	LIV	AMP	740	NO	118	CN	HK	T	W	C	C	2015-10-11	2015-10-11	I	LA	AQUA-NAUTIC SPECIALIST	SHENZHEN WALTZ TRADE CO LTD																							2015742366	CYPY	CYNOPS	PYRRHOGASTER
2015742366	CYPY	CYNOPS	PYRRHOGASTER		JAPANESE FIREBELLY	NEWT	LIV	AMP	135	NO	108	HK	HK	T	C	C	C	2015-10-13	2015-10-11	I	NY	Exemptions 6 and 7(C)	UNION TROPICAL FISH FARM																							2015741698	CNP?	CYNOPS	SPECIES
2015745062	CYOR	CYNOPS	ORIENTALIS		CHINESE DWARF	NEWT	LIV	AMP	600	NO	244	HK	HK	T	C	C	C	2015-10-18	2015-10-18	I	LA	Exemptions 6 and 7(C)	UNION TROPICAL FISH FARM																							2015745062	CYOR	CYNOPS	ORIENTALIS
2015745062	PACB	PACHYTRITON	BREVIPES		TSITOU	NEWT	LIV	AMP	150	NO	180	HK	HK	T	C	C	C	2015-10-18	2015-10-18	I	LA	Exemptions 6 and 7(C)	UNION TROPICAL FISH FARM																							2015745083	CYOR	CYNOPS	ORIENTALIS
2015745083	CYOR	CYNOPS	ORIENTALIS		CHINESE DWARF	NEWT	LIV	AMP	25	NO	45	SG	SG	T	C	C	C	2015-10-18	2015-10-18	I	LA	PET-SIAM INTERNATIONAL	OLYMPIA AQUARIUM																							2015745380	CYPY	CYNOPS	PYRRHOGASTER
2015745380	CYPY	CYNOPS	PYRRHOGASTER		JAPANESE FIREBELLY	NEWT	LIV	AMP	240	NO	170	HK	HK	T	C	C	C	2015-10-19	2015-10-18	I	NY	Exemptions 6 and 7(C)	UNION TROPICAL FISH FARM																							2015745855	CNP?	CYNOPS	SPECIES
2015745855	CNP?	CYNOPS	SPECIES		FIREBELLY	NEWT	LIV	AMP	1320	NO	251	CN	HK	T	W	C	C	2015-10-19	2015-10-18	I	LA	AQUA-NAUTIC SPECIALIST	SHENZHEN WALTZ TRADE CO LTD																							2015745062	PACB	PACHYTRITON	BREVIPES
2015745855	TRIT	TRITURUS	SPECIES			NEWT	LIV	AMP	80	NO	72	CN	HK	T	W	C	C	2015-10-19	2015-10-18	I	LA	AQUA-NAUTIC SPECIALIST	SHENZHEN WALTZ TRADE CO LTD																							2015745855	PLAB	PACHYTRITON	LABIATUS
2015745855	PLAB	PACHYTRITON	LABIATUS		UNTERSTEIN'S	NEWT	LIV	AMP	100	NO	80	CN	HK	T	W	C	C	2015-10-19	2015-10-18	I	LA	AQUA-NAUTIC SPECIALIST	SHENZHEN WALTZ TRADE CO LTD																							2015745855	TRIT	TRITURUS	SPECIES
2015748718	CYOR	CYNOPS	ORIENTALIS		CHINESE DWARF	NEWT	LIV	AMP	300	NO	122	HK	HK	T	C	C	C	2015-10-25	2015-10-25	I	LA	Exemptions 6 and 7(C)	UNION TROPICAL FISH FARM																							2015748718	CYOR	CYNOPS	ORIENTALIS
2015748718	PACB	PACHYTRITON	BREVIPES		TSITOU	NEWT	LIV	AMP	150	NO	180	HK	HK	T	C	C	C	2015-10-25	2015-10-25	I	LA	Exemptions 6 and 7(C)	UNION TROPICAL FISH FARM																							2015749761	CYPY	CYNOPS	PYRRHOGASTER
2015748773	CNP?	CYNOPS	SPECIES		FIREBELLY	NEWT	LIV	AMP	440	NO	70	CN	HK	T	W	C	C	2015-10-25	2015-10-25	I	LA	AQUA-NAUTIC SPECIALIST	SHENZHEN WALTZ TRADE CO LTD																							2015748773	CNP?	CYNOPS	SPECIES
2015749761	CYPY	CYNOPS	PYRRHOGASTER		JAPANESE FIREBELLY	NEWT	LIV	AMP	175	NO	121	HK	HK	T	C	C	C	2015-10-27	2015-10-25	I	NY	Exemptions 6 and 7(C)	UNION TROPICAL FISH FARM																							2015748718	PACB	PACHYTRITON	BREVIPES
2015749761	PACB	PACHYTRITON	BREVIPES		TSITOU	NEWT	LIV	AMP	30	NO	66	HK	HK	T	C	C	C	2015-10-27	2015-10-25	I	NY	Exemptions 6 and 7(C)	UNION TROPICAL FISH FARM																							2015749761	PACB	PACHYTRITON	BREVIPES
2015751423	CYOR	CYNOPS	ORIENTALIS		CHINESE DWARF	NEWT	LIV	AMP	500	NO	125	HK	HK	T	W	C	C	2015-10-29	2015-10-29	I	CH	Exemptions 6 and 7(C)	SANWOO FISHERIES																							2015751423	CYOR	CYNOPS	ORIENTALIS
2015752716	CYOR	CYNOPS	ORIENTALIS		CHINESE DWARF	NEWT	LIV	AMP	475	NO	204	HK	HK	T	C	C	C	2015-11-01	2015-11-01	I	LA	Exemptions 6 and 7(C)	UNION TROPICAL FISH FARM																							2015752716	CYOR	CYNOPS	ORIENTALIS
2015752768	CNP?	CYNOPS	SPECIES		FIREBELLY	NEWT	LIV	AMP	1200	NO	192	CN	HK	T	W	C	C	2015-11-01	2015-11-01	I	LA	AQUA-NAUTIC SPECIALIST	SHENZHEN WALTZ TRADE CO LTD																							2015752768	CNP?	CYNOPS	SPECIES
2015757342	CYOR	CYNOPS	ORIENTALIS		CHINESE DWARF	NEWT	LIV	AMP	350	NO	164	HK	HK	T	C	C	C	2015-11-08	2015-11-08	I	LA	Exemptions 6 and 7(C)	UNION TROPICAL FISH FARM																							2015757342	CYOR	CYNOPS	ORIENTALIS
2015757342	PACB	PACHYTRITON	BREVIPES		TSITOU	NEWT	LIV	AMP	100	NO	120	HK	HK	T	C	C	C	2015-11-08	2015-11-08	I	LA	Exemptions 6 and 7(C)	UNION TROPICAL FISH FARM																							2015761215	CYPY	CYNOPS	PYRRHOGASTER
2015757407	CNP?	CYNOPS	SPECIES		FIREBELLY	NEWT	LIV	AMP	740	NO	118	CN	HK	T	W	C	C	2015-11-08	2015-11-08	I	LA	AQUA-NAUTIC SPECIALIST	SHENZHEN WALTZ TRADE CO LTD																							2015757407	CNP?	CYNOPS	SPECIES
2015761215	CYPY	CYNOPS	PYRRHOGASTER		JAPANESE FIREBELLY	NEWT	LIV	AMP	270	NO	217	HK	HK	T	C	C	C	2015-11-13	2015-11-08	I	NY	Exemptions 6 and 7(C)	UNION TROPICAL FISH FARM																							2015757342	PACB	PACHYTRITON	BREVIPES
2015761215	PACB	PACHYTRITON	BREVIPES		TSITOU	NEWT	LIV	AMP	30	NO	66	HK	HK	T	C	C	C	2015-11-13	2015-11-08	I	NY	Exemptions 6 and 7(C)	UNION TROPICAL FISH FARM																							2015761215	PACB	PACHYTRITON	BREVIPES
2015761594	CYOR	CYNOPS	ORIENTALIS		CHINESE DWARF	NEWT	LIV	AMP	300	NO	122	HK	HK	T	C	C	C	2015-11-15	2015-11-15	I	LA	Exemptions 6 and 7(C)	UNION TROPICAL FISH FARM																							2015761594	CYOR	CYNOPS	ORIENTALIS
2015761603	CNP?	CYNOPS	SPECIES		FIREBELLY	NEWT	LIV	AMP	140	NO	22	CN	HK	T	W	C	C	2015-11-15	2015-11-15	I	LA	AQUA-NAUTIC SPECIALIST	SHENZHEN WALTZ TRADE CO LTD																							2015764253	CYPY	CYNOPS	PYRRHOGASTER
2015761603	TRIT	TRITURUS	SPECIES			NEWT	LIV	AMP	40	NO	36	CN	HK	T	W	C	C	2015-11-15	2015-11-15	I	LA	AQUA-NAUTIC SPECIALIST	SHENZHEN WALTZ TRADE CO LTD																							2015761603	CNP?	CYNOPS	SPECIES
2015764253	CYPY	CYNOPS	PYRRHOGASTER		JAPANESE FIREBELLY	NEWT	LIV	AMP	135	NO	108	HK	HK	T	C	C	C	2015-11-19	2015-11-15	I	NY	Exemptions 6 and 7(C)	UNION TROPICAL FISH FARM																							2015761603	TRIT	TRITURUS	SPECIES
2015767981	TRIT	TRITURUS	SPECIES			NEWT	LIV	AMP	33	NO	99	FR	FR	T	C	C	C	2015-11-27	2015-11-26	I	MI	TWO AMIGOS IMPORTS INC	LA FERME TROPICALE																							2015767981	NEUC	NEURERGUS	CROCATUS
2015767981	NEUC	NEURERGUS	CROCATUS		LAKE URMIA	NEWT	LIV	AMP	30	NO	96	FR	FR	T	C	C	C	2015-11-27	2015-11-26	I	MI	TWO AMIGOS IMPORTS INC	LA FERME TROPICALE																							2015767981	TRIT	TRITURUS	SPECIES
2016797951	CYOR	CYNOPS	ORIENTALIS		ORIENTAL FIREBELLY	NEWT	LIV	AMP	500	NO	350	HK	HK	T	W	C	C	2016-01-24	2016-01-24	I	LA	CALIFORNIA ZOOLOGICAL SUPPLY	UNIQUE REPTILE																							2016797951	CYOR	CYNOPS	ORIENTALIS
2016797951	PCHI	PARAMESOTRITON	CHINENSIS		CHINESE WARTY	NEWT	LIV	AMP	500	NO	1000	HK	HK	T	W	C	C	2016-01-24	2016-01-24	I	LA	CALIFORNIA ZOOLOGICAL SUPPLY	UNIQUE REPTILE																							2016797951	PCHI	PARAMESOTRITON	CHINENSIS
2016799489	MNEW	TRITURUS	MARMORATUS		MARBLED	NEWT	LIV	AMP	16	NO	147	DE	DE	T	W	C	C	2016-01-26	2016-01-26	I	LA	SOMMER PAUL JACOB ELLIOTT	LEOTRAGER																							2016799489	SASA	SALAMANDRA	SALAMANDRA
2016799489	SASA	SALAMANDRA	SALAMANDRA		FIRE	SALAMANDER	LIV	AMP	24	NO	364	DE	DE	T	W	C	C	2016-01-26	2016-01-26	I	LA	SOMMER PAUL JACOB ELLIOTT	LEOTRAGER																							2016799489	MNEW	TRITURUS	MARMORATUS
2016847714	PHNG	PARAMESOTRITON	HONGKONGENSIS			NEWT	LIV	AMP	18	NO	17	SG	SG	T	C	C	C	2016-04-21	2016-04-17	I	NY	EMARK TROPICAL IMPORTS INC	SUNBEAM AQUARIUM PTE LTD																							2016847714	PHNG	PARAMESOTRITON	HONGKONGENSIS
2016861674	AMBA	AMBYSTOMA	MACULATUM		SPOTTED	SALAMANDER	LIV	AMP	2	NO	18	US	GB	T	W	C	C	2016-05-19	2016-05-19	I	MI	MICHAEL COLE	CRYSTAL PALACE REPTILES																							2016861674	AMBA	AMBYSTOMA	MACULATUM
2016971421	AMBM	AMBYSTOMA	MEXICANUM			AXOLOTL	LIV	AMP	2	NO	0	MX	MX	P	C	R	S	2016-10-06	2016-10-06	I	SY	Exemptions 6 and 7(C)	Exemptions 6 and 7(C)																							2016971421	AMBM	AMBYSTOMA	MEXICANUM
[truncated: 20 more columns]

## Sheet: Import Export Key
	US FISH & WILDLIFE SERVICE - Office of Law Enforcement Import/Export Key (revised 01/2015)
WILDLIFE DESCRIPTION
	BAL	Baleen							FOO	Foot								PLY	Plywood (3 or more sheets of wood glued and pressed one on another)
	BAR	Bark (raw, dried, powdered, unprocessed)							FPT	Flower pot (made of tree fern or other plant fiber)								POW	Powder
	BOC	Bone product or carving							FRU	Fruit								ROC	Live Rock (e.g., Coral Rock)
	BOD	Dead animal (whole animal)							GAB	Gall bladders								ROO	Root, (dead)
	BON	Bones (including jaws, but not skulls)							GAL	Gall (bile)								RUG	Rugs (rugs if made from one skin only)
	BOP	Bone pieces (not manufactured)							GAR	Garment (excluding shoe or trim)								SAW	Sawn wood (sawn lengthwise or produced by profile-chipping; normally exceeds 6mm in thickness)
	BUL	Bulbs, corms or tubers							GEN	Genitalia (castrate and dried penis)								SCA	Scale ( turtle, other reptile, fish, pangolin)
	CAL	Calipees (turtle cartilage for soup)							GRS	Graft rootstocks								SDL	Seedling
	CAP	Carapaces (raw or unworked)							HAI	Hair								SEE	Seed
	CAR	Carvings (other than bone, horn or ivory)							HAP	Hair product (including paint brushes, etc.)								SHE	Shell (mollusc, raw or unworked)
	CAV	Caviar (unfertilized dead processed sturgeon or paddlefish eggs)							HOC	Horn carving (including horn or antler products)								SHO	Shoe (including boots)
	CHP	Chips (timber)							HOP	Horn pieces (not manufactured)								SID	Side (including flank, except tinga frame)
	CLA	Claw (including talon)							HOR	Horn (substantially whole including antlers)								SKE	Skeleton (substantially whole)
	CLO	Cloth							IJW	Ivory jewelry								SKI	Skin (substantially whole, including tinga frames)
	COR	Coral (raw or unworked, excluding live or coral rock)							IVC	Ivory carvings								SKP	Skin piece (raw or tanned including scraps)
	CPR	Coral products							IVP	Ivory pieces (not manufactured, includes scraps)								SKU	Skull
	CUL	Cultures of artificially propagated plants							JWL	Jewelry (other than ivory jewelry)								SOU	Soup
	CUT	Cuttings (plant cuttings or divisions)							KEY	Ivory piano key (# of keys)								SPE	Specimen (scientific or museum)
	DEA	Dead specimen (live specimen that died during shipment)							LEG	Frog legs								SPR	Shell product (mollusc or turtle)
	DER	Derivative (except those included elsewhere)							LIV	Live specimens (live animals or plants)								STE	Stems (plant stems)
	DPL	Dried plants							LOG	Logs and saw logs (all wood in the rough for processing into sawn wood, pulpwood or veneer)								SWI	Swim bladder (hydrostatic organ, including isinglass, sturgeon glue)
	EAR	Ear (except when part of whole trophy)							LPL	Leather product (large manufactured including briefcase, suitcase, furniture)								TAI	Tails
	EGG	Egg (whole dead or blown excluding caviar)							LPS	Leather product (small manufactured including belt, wallet, watchband)								TEE	Teeth (excluding tusk)
	EGL	Eggs (live)							LVS	Leaves								TIM	Timber (raw except log or sawn wood)
	ESH	Eggshell - raw or unworked							MEA	Meat								TRI	Trim (shoe, garment, or decorative)
	EXT	Extracts							MED	Medicinal part or product								TRO	Trophy (all the parts of one animal)
	FEA	Feathers							MUS	Musk								TUS	Tusks (substantially whole tusks, worked or not)
	FIB	Fiber (plant fiber, tennis racket string)							NES	Nest (including product)								UNS	Unspecified
	FIG	Fingerlings (juvenile fish for the aquarium trade, hatchery or released)							OIL	Oil								VEN	Veneer (thin layers of wood of uniform thickness, usually less than 6mm)
	FIN	Fin - (fresh, frozen or dried fins or parts)							PIV	Piano with ivory keys (# of pianos)								WAX	Wax (including ambergris)
	FLO	Flowers							PLA	Plates of fur skins (include rugs if made from several skins)								WNG	Wing
																		WPR	Wood product (including furniture, rainsticks)
PORTS
	01-Region 1			AN-Anchorage			CP-Champlain			EA-Eastport			JX-Jacksonville			MP-Minneapolis./St. Paul			PL-Portal			SU-Sumas
	02-Region 2			AT-Atlanta			CX-Calexico			EL-El Paso			JU-Juneau			NF-Norfolk			PT-Portland			SW-Sweetgrass
	03-Region 3			BA-Baltimore			DE-Detroit			FB-Fairbanks			LA-Los Angeles			NG-Nogales			PX-Phoenix			SY-San Diego/San Ysidro
	04-Region 4			BL-Blaine			DF-Dallas/Fort Worth			GP-Grand Portage			LK-Lukeville			NO-New Orleans			RY-Raymond			TP-Tampa
	05-Region 5			BN-Buffalo			DG-Douglas			HA-Honolulu			LO-Louisville			NW-Newark			SE-Seattle			TN-Tornillo
	06-Region 6			BO-Boston			DL-Derby Line			HN-Houston			LR-Laredo			NY-New York			SF-San Francisco			XX-Unknown
	07-Region 7			BV-Brownsville			DN-Denver			HO-Houlton			LV- Las Vegas			OR-Orlando			SJ-San Juan
	08-Region 8			CA-Calais			DR-Del Rio			HS-Highgate Springs			MC-McAllen			PA-Philadelphia			SL-San Luis
	AG-Agana			CH-Chicago			DS-Dunseith			IF-International Falls			ME-Memphis			PB-Pembina			SP-Saipan
	AL-Alcan			CL-Cleveland			DU-Dulles Int'l Airport			JK-Jackman			MI-Miami. FL			PH-Port Huron			SS-Sault Sainte Marie
UNIT
	C2	Square Centimeter			GM	Grams			M2	Square Meters			ML	Milliliters
	C3	Cubic Centimeters			KG	Kilograms			M3	Cubic Meters			MT	Meters
	CM	Centimeters			LT	Liters			MG	Milligrams			NO	Number of Specimens
PURPOSE
	B	Breeding in captivity or artificial propagation					L	Law Enforcement / Judicial / Forensic use only					S	Scientific
	E	Educational					M	Biomedical research					T	Commercial
	G	Botanic gardens					P	Personal					Y	Reintroduction/introduction into the wild
	H	Hunting Trophies					Q	Circuses/traveling exhibitions					Z	Zoos
SOURCE
	A	Plants that are artificially propagated, parts and derivatives							F	Animals born in captivity (from parents that mated in the wild)						R	Specimens originating from a ranching operation
										or animals that do not qualify as captive-bred under CITES
	C	Animals bred in captivity (from parents that mated in captivity)							I	Confiscated or seized specimens						U	Source unknown (lack of information must be justified)
	D	CITES Appendix I animals or plants commercially bred or							O	Pre-convention specimens						W	Specimens taken from the wild
		propagated in CITES registered facilities
ACTION
	C	Cleared
	R	Refused
DISPOSITION
	A	Abandoned			R	Reexport
	C	Cleared			S	Seized
page 2
	US FISH & WILDLIFE SERVICE - Office of Law Enforcement Import/Export Key (revised 01/2015)
COUNTRY
	AD-Andorra				CW-Curacao					HR-Croatia						MQ-Martinique					SL-Sierra Leone
	AE-United Arab Emirates				CX-Christmas Island					HT-Haiti						MR-Mauritania					SM-San Marino
	AF-Afghanistan				CY-Cyprus					HU-Hungary						MS-Montserrat					SN-Senegal
	AG-Antigua & Barbuda				CZ-Czech Republic					ID-Indonesia						MT-Malta					SO-Somalia
	AI-Anguilla				DE-Germany					IE-Ireland						MU-Mauritius					SR-Suriname
	AL-Albania				DJ-Djibouti					IL-Israel						MV-Maldives					SS-South Sudan
	AM-Armenia				DK-Denmark					IM-Isle of Man						MW-Malawi					ST-Sao Tome & Principe
	AO-Angola				DM-Dominica					IN-India						MX-Mexico					SV-El Salvador
	AQ-Antarctica				DO-Dominican Republic					IO-British Indian Ocean Territory						MY-Malaysia					SX-Sint Maarten
	AR-Argentina				DZ-Algeria					IQ-Iraq						MZ-Mozambique					SY-Syrian Arab Republic
	AT-Austria				EC-Ecuador					IR-Islamic Republic of Iran						NA-Namibia					SZ-Swaziland
	AU-Australia				EE-Estonia					IS-Iceland						NC-New Caledonia					TC-Turks & Caicos Islands
	AW-Aruba				EG-Egypt					IT-Italy						NE-Niger					TD-Chad
	AX-Aland Islands				EH-Western Sahara					JE-Jersey						NF-Norfolk Island					TF-French Southern Territories
	AZ-Azerbaijan				ER-Eritrea					JM-Jamaica						NG-Nigeria					TG-Togo
	BA-Bosnia-Herzegovina				ES-Canary Islands					JO-Jordan						NI-Nicaragua					TH-Thailand
	BB-Barbados				ES-Spain					JP-Japan						NL-Netherlands					TJ-Tajikistan
	BD-Bangladesh				ET-Ethiopia					KE-Kenya						NO-Norway					TK-Tokelau
	BE-Belgium				FI-Finland					KG-Kyrgyzstan						NP-Nepal					TL-Timor-Leste
	BF-Burkina Faso				FJ-Fiji					KH-Cambodia						NR-Nauru					TM-Turkmenistan
	BG-Bulgaria				FK-Falkland Islands (Malvinas)					KI-Kiribati						NU-Niue					TN-Tunisia
	BH-Bahrain				FM-Federated States of Micronesia					KM-Comoros						NZ-New Zealand					TO-Tonga
	BI-Burundi				FO-Faeroe Islands					KN-Saint Kitts & Nevis						OM-Oman					TR-Turkey
	BJ-Benin				FR-France					KP-Democratic People’s Republic of Korea (North)						PA-Panama					TT-Trinidad & Tobago
	BL-Saint Bathelemy				GA-Gabon					KR-Republic of Korea (South)						PE-Peru					TV-Tuvalu
	BM-Bermuda				GB-United Kingdom (G5*)					KW-Kuwait						PF-French Polynesia (Tahiti)					TW-Taiwan (Province of China)
	BN-Brunei Darussalam				GB-Ascension Island (G1*)					KY-Cayman Islands						PG-Papua New Guinea					TZ-United Republic of Tanzania
	BO-Bolivia				GB-England (G2*)					KZ-Kazakhstan						PH-Philippines					UA-Ukraine
	BQ-Bonaire, Saint Eustatius, & Saba				GB-Great Britain					LA-Lao People’s Democratic Republic						PK-Pakistan					UG-Uganda
	BR-Brazil				GB-Ireland, northern (G3*)					LB-Lebanon						PL-Poland					US-United States
	BS-Bahamas				GB-Scotland (G4*)					LC-Saint Lucia						PM-Saint Pierre & Miquelon					UY-Uruguay
	BT-Bhutan				GB-Wales (G6*)					LI-Liechtenstein						PN-Pitcairn					UZ-Uzbekistan
	BV-Bouvet Island				GD-Grenada					LK-Sri Lanka						PT-Portugal					VA-Holy See (Vatican City)
	BW-Botswana				GE-Georgia					LR-Liberia						PW-Palau					VC-Saint Vincent & The Grenadines
	BY-Belarus				GF-French Guiana					LS-Lesotho						PY-Paraguay					VE-Venezuela
	BZ-Belize				GG-Guernsey					LT-Lithuania						QA-Qatar					VG-British Virgin Islands
	CA-Canada				GH-Ghana					LU-Luxembourg						RE-Reunion					VN-Vietnam
	CC-Cocos (keeling) Islands				GI-Gibraltar					LV-Latvia						RO-Romania					VS-Various
	CD-Democratic Republic of the Congo				GL-Greenland					LY-Libyan Arab Jamahiriya						RS-Serbia					VU-Vanuatu
	CF-Central African Republic				GM-Gambia					MA-Morocco						RU-Russian Federation					WF-Wallis & Futuna Islands
	CG-Congo				GN-Guinea					MC-Monaco						RW-Rwanda					WS-Samoa, Western
	CH-Switzerland				GP-Guadeloupe					MD-Republic of Moldova						SA-Saudi Arabia					XX-Unknown
	CI-Cote d’Ivoire				GQ-Equatorial Guinea					ME-Montenegro						SB-Solomon Islands					YE-Yemen
	CK-Cook Islands				GR-Greece					MF-Saint Martin						SC-Seychelles					YT-Mayotte
	CL-Chile				GS-South Georgia & Sandwich Islands					MG-Madagascar						SD-Sudan					ZA-South Africa
	CM-Cameroon				GT-Guatemala					MH-Marshall Islands						SE-Sweden					ZM-Zambia
	CN-China				GW-Guinea-Bissau					MK-Macedonia						SG-Singapore					ZW-Zimbabwe
	CO-Colombia				GY-Guyana					ML-Mali						SH-Saint Helena, Ascension, and Tristan da Cunha					ZZ-High Seas
	CR-Costa Rica				HK-Hong Kong					MM-Myanmar (Burma)						SI-Slovenia
	CU-Cuba				HM-Heard Island & McDonald Islands					MN-Mongolia						SJ-Svalbard & Jan Mayen Islands
	CV-Cape Verde				HN-Honduras					MO-Macao						SK-Slovakia
	* Indicates proprietary OLE alphanumeric codes to differentiate the constituent parts of Great Britain. The official ISO code for The United Kingdom is GB.
